# Supplementary material for: Low replicability can support robust and efficient science
Source: Nat Commun. 2020 Jan 17;11:358. doi: 10.1038/s41467-019-14203-0 (PMC6969070; doi:10.1038/s41467-019-14203-0)
Supplement: Supplementary file 4 — Source Data [file 41467_2019_14203_MOESM4_ESM.tex]

\documentclass[doc]{apa} %

\usepackage{graphicx}
\usepackage{amsmath}
\usepackage{rotating}
\usepackage{multirow}
\usepackage{lscape}
\usepackage{array}
\widowpenalty=10000
\clubpenalty=10000
\raggedbottom

\title{Supplementary Material for: \\ Low replicability can support robust and efficient science}
\twoauthors{Stephan Lewandowsky}{Klaus Oberauer}
\twoaffiliations{University of Bristol }
{University of Zurich}

\shorttitle{Replicability}
\rightheader{Replicability}
\leftheader{Replicability}


\begin{document}
\maketitle
\renewcommand{\thetable}{S\arabic{table}}
\renewcommand{\thefigure}{S\arabic{figure}}

\section{Exploration of thresholds for scientific interest}

The simulations in the main article used the 90th percentile of 
the distribution fitted to citation data ($q=22.98$ citations)
as a threshold in a logistic transfer function to determine the
scientific community's interest in a phenommenon:
\begin{equation}
\nonumber
P(I_k) = \frac{1}{1+e^{-(n_k-q)/t}},
\end{equation}
\noindent where $P(I_k)$ is the probability that finding $k$ would be deemed interesting, $n_k$ represents the finding's citation count, and $t \in \{1, 5, 10\}$ the temperature of
the logistic function.
We explored other cutoffs spanning the range from the 10th through the 90th percentile
of the citation distribution (in decile steps). Figure~\ref{fig:cutoffs} shows the results 
for four cutoffs (10th, 30th, 50th, and 70th percentile) using discovery oriented
research with frequentist statistics.

\begin{figure}
	
	\begin{center}
		\begin{tabular}{cc}
			\includegraphics[width=0.50\linewidth]{{../FreqDiscovCitptile0.1alpha0.05power0.8N1000}.pdf} &
			\includegraphics[width=0.50\linewidth]{{../FreqDiscovCitptile0.3alpha0.05power0.8N1000}.pdf} \\
			\includegraphics[width=0.50\linewidth]{{../FreqDiscovCitptile0.5alpha0.05power0.8N1000}.pdf} &
			\includegraphics[width=0.50\linewidth]{{../FreqDiscovCitptile0.7alpha0.05power0.8N1000}.pdf} 
		\end{tabular}
	\end{center}
	
	\caption{	\footnotesize Comparison of different thresholds of interest. Panels \textbf{a} 
		and \textbf{b} use a threshold at the 10th percentile of the distribution of citations;
panels \textbf{c} 
and \textbf{d} use a threshold at the 30th percentile;
panels \textbf{e} 
and \textbf{f} use a threshold at the 50th percentile; and
panels \textbf{g} 
and \textbf{h} use a threshold at the 70th percentile. All simulations in the main
text used a threshold at the 90th percentile.} 
	\label{fig:cutoffs}
\end{figure}

The figure shows that the cost advantage of the private replication regime is independent
of the particular threshold being used. The figure also shows that 
the effect of temperature on the number of 
experiments and discovered phenomena reverses across settings of the threshold. 
As illustrated in Figure~\ref{fig:logistics},
this occurs
because at higher threshold settings (above the median), greater temperature translates into
many additional findings with citations below the threshold being replicated (because the logistic
has a shallower slope and articles with few citations are more likely to be sampled than articles with higher citation counts). With lower thresholds, the lower half of the logistic function
is cut off (at 0 citations), and hence the shallower slope only contributes to a reduction
of the number of studies falling above the threshold that are being replicated.

\begin{figure}
	\begin{center}
		\begin{tabular}{cc}
			\includegraphics[width=0.50\linewidth]{{../citesDecisions0.9}.pdf} &
			\includegraphics[width=0.50\linewidth]{{../citesDecisions0.1}.pdf} 
		\end{tabular}
	\end{center}
	\caption{	\footnotesize Comparison of different thresholds of interest. 
	The left panel shows the 
observed distribution of citations for articles published in psychology in 2014 (blue histogram) with a
best-fitting pareto distribution (solid red line). The threshold of interest is 
centered on the 
90th percentile of the fitted distribution and is indicated
by vertical dashed line. The right panel shows the same citation data but with a 
threshold of interest on the 10th percentile.
The three logistic functions in each panel are centered on the threshold but have different temperatures
(see legend). They determine the probability of the scientific community finding a phenomenon to be of interest.} 
	\label{fig:logistics}
\end{figure}

\section{Effects of fraud}
In this simulation
\textit{all }
experiments during the first round were arbitrarily declared 
significant irrespective of the actual outcome and irrespective of replication
regime. Thus, for the private replication regime, there were always
200 ``experiments'' that represented the original 100 studies from
the first round, all declared significant, plus their replications.
Public replications, by contrast, were honest but handicapped
by the fact that most of them sought a replication of non-existent 
effects.
\begin{figure}
	\centering
    \includegraphics[width=0.75\linewidth]{{../FreqDiscovFakeCitptile0.9alpha0.05power0.8N1000}.pdf} 
	\caption{	\footnotesize Effects of fraud on discovery-oriented research. 
		All effects are arbitrarily declared significant during the first round. Private replications therefore involve the full set of studies from the first round.
	Panel \textbf{a }shows the total number of experiments conducted. Panel \textbf{b} 
shows the knowledge (true
effects discovered) generated by (honest)
public replications. Successful replications
are identified by the dashed line, and successful replications that
are also true (i.e., the null hypothesis was actually false) are identified by 
plotting symbols and a solid line.
Examining private replications for discovered knowledge makes little sense in the 
fraud scenario, and they are therefore omitted from panel \textbf{b}.
\textit{Temperature }refers to the temperature of
the logistic decision function (with a threshold at the 90th percentile
of citations). 
}
	\label{fig:fraud}
\end{figure}

Figure~\ref{fig:fraud} illustrates the consequences of fraud. Panel \textbf{a}
shows the greater cost in terms of
experiments conducted by other investigators compared
to a non-fraud scenario (Figure~3 in main text). 
Panel \textbf{b} shows that fraud engenders
a greater number of falsely-identified interesting effects 
(reflected in the difference between the dashed and solid lines)
because all Type~I errors
of the honest replications are interpreted as successful 
replications of (non-existent) studies.

\section{Pursuit of non-existent effects}
In this simulation no true effects existed in the experimental landscape ($P(H_1)=0$).
This situation modeled the pursuit of non-existent effects by an idealized
scientific community.
\begin{figure}
	\centering
	\includegraphics[width=0.75\linewidth]{{../bemscapeResultsN1000}.pdf} 
	\caption{	\footnotesize No effects exist in the experimental landscape of ground truths.
		Panel \textbf{a }shows the total number of experiments conducted. Panel \textbf{b} 
		shows the number of interesting effects discovered (none of which can be true).
		\textit{Temperature }refers to the temperature of
		the logistic decision function (with a threshold at the 90th percentile
		of citations). 
	}
	\label{fig:bem}
\end{figure}
Figure~\ref{fig:bem} shows the results.
Because the only significant results from the first round of experiments
reflected Type~I errors, the overall cost of experimentation is lower
under this perturbation than the conventional situation. Nonetheless, 
the cost advantage of the public
regime persisted. No true interesting effects could be discovered, and
the negligible number of falsely 
identified interesting effects (i.e., a Type~I error that
was followed by another Type~I error) were identical between regimes.


\end{document} 
